# Supplementary material for: Keratin-Laden Bioink for Corneal Stroma Bioprinting
Source: Bioengineering (Basel). 2026 Jun 9;13(6):670. doi: 10.3390/bioengineering13060670 (PMC13296209; doi:10.3390/bioengineering13060670)
Supplement: Supplementary file 1 [file bioengineering-13-00670-s001.zip]

Archive with 1 entries (1 files):
- bioengineering-4269586-supplementary.pdf
